# Supplementary material for: Development and Characterization of Integrated Nano-Sensors for Organic Residues and pH Field Detection
Source: Sensors (Basel). 2021 Aug 30;21(17):5842. doi: 10.3390/s21175842 (PMC8434280; doi:10.3390/s21175842)
Supplement: Supplementary file 1 [file sensors-21-05842-s001.zip]

Archive with 1 entries (1 files):
- sensors-1353601-supplementary.pdf
